# Supplementary material for: miR-296-3p, miR-298-5p and their downstream networks are causally involved in the higher resistance of mammalian pancreatic α cells to cytokine-induced apoptosis as compared to β cells
Source: BMC Genomics. 2013 Jan 29;14:62. doi: 10.1186/1471-2164-14-62 (PMC3571888; doi:10.1186/1471-2164-14-62)
Supplement: Additional file 1 — DE miRNAs between αTC1-6 and βTC1 at steady state. [file 1471-2164-14-62-S1.xls]

## Sheet: Foglio1
DE miRNA αTC1-6 Ctrl 24H vs βTC1 Ctrl 24H	Average fold change (αTC1-6 vs βTC1)	P-value	Adjusted P-value (Benjamini-Hochberg)	Note
mmu-miR-466a-3p	92500	2.09e-07	4.51e-05	Undetermined in βTC1
mmu-miR-467a	90400	0.000172	0.00134	Undetermined in βTC1
mmu-miR-467c	68800	0.000237	0.00171	Undetermined in βTC1
mmu-miR-335-5p	54700	0.000574	0.00342	Undetermined in βTC1
mmu-miR-431	53600	1.49e-06	6.42e-05	Undetermined in βTC1
mmu-miR-467d	48600	2.51e-06	7.37e-05	Undetermined in βTC1
mmu-miR-543	34700	9.24e-06	0.00017	Undetermined in βTC1
mmu-miR-335-3p	29100	0.000926	0.00471	Undetermined in βTC1
mmu-miR-434-5p	13700	3.04e-05	0.000373	Undetermined in βTC1
mmu-miR-669a	12700	0.000606	0.0035	Undetermined in βTC1
mmu-miR-409-5p	8230	8.65e-07	6.42e-05	Undetermined in βTC1
mmu-miR-466b-3-3p	4770	0.00129	0.0119	Undetermined in βTC1
mmu-miR-296-3p	3980	3.21e-06	8.14e-05	Undetermined in βTC1
mmu-miR-673-3p	1940	0.00898	0.0462	Undetermined in βTC1
mmu-miR-298	1730	0.00573	0.0177	Undetermined in βTC1
mmu-miR-297b-5p	1690	2.72e-05	0.000347	Undetermined in βTC1
mmu-miR-299*	1670	0.000125	0.00297	Undetermined in βTC1
mmu-miR-329	1520	0.00414	0.014	Undetermined in βTC1
mmu-miR-154*	913	0.000353	0.00509
mmu-miR-127	779	0.000477	0.00298
mmu-miR-540-5p	583	1.56e-06	6.42e-05	Undetermined in βTC1
mmu-miR-337-3p	572	0.00893	0.026
mmu-miR-467b	559	6.17e-06	0.000124
mmu-miR-370	518	0.00529	0.0166	Undetermined in βTC1
mmu-miR-434-3p	403	2.29e-06	7.37e-05
mmu-miR-337-5p	387	1.06e-05	0.000176
mmu-miR-127*	334	0.0337	0.143	Undetermined in βTC1
mmu-miR-485*	324	0.000201	0.00361
mmu-miR-495	254	1.59e-05	0.000242
mmu-miR-376a*	244	0.00391	0.0256	Undetermined in βTC1
rno-miR-136*	182	0.00196	0.0163	Undetermined in βTC1
mmu-miR-136	177	6.48e-05	0.000618
mmu-miR-134	174	0.000642	0.0036
mmu-miR-376b	116	8.99e-05	0.000779
mmu-miR-296-5p	114	1.68e-06	6.42e-05
mmu-miR-411*	95.7	0.000768	0.0083
mmu-miR-376b*	91.1	3.03e-05	0.00131
mmu-miR-411	86.6	4.39e-06	0.000105
mmu-miR-409-3p	65.5	0.00166	0.00719
mmu-miR-380-5p	59.9	0.00265	0.00951
mmu-miR-376a	58.1	0.000348	0.00237
mmu-miR-379	51.9	0.000521	0.00315
mmu-miR-382	51.5	6.07e-05	0.000603
mmu-miR-410	44.3	0.000473	0.00298
mmu-miR-544	43.6	0.00111	0.00543
mmu-miR-376c	30.2	1.29e-05	0.000205
mmu-miR-369-5p	23.4	0.00427	0.0142
mmu-miR-297a*	11.5	0.00153	0.0132
mmu-miR-369-3p	11	0.0201	0.0501
mmu-miR-488	8.49	0.00274	0.00966
mmu-miR-574-3p	8.11	0.000622	0.00354
mmu-miR-488*	7.14	0.00886	0.0462
mmu-miR-345-3p	6.63	0.00259	0.00941
mmu-miR-673-5p	5.74	0.00584	0.0331
mmu-miR-190	5.48	0.0105	0.0288
mmu-miR-467b*	5.48	0.00462	0.0284
mmu-miR-130a	5.25	0.00229	0.00878
mmu-miR-147	4.6	0.0337	0.0751
mmu-miR-674	4.45	0.00559	0.0175
mmu-miR-29a	4.34	0.00126	0.00593
mmu-miR-29a*	4.31	0.00348	0.0235
mmu-miR-29b	3.93	0.0064	0.0195
mmu-miR-21	3.73	0.00217	0.00863
mmu-miR-674*	3.69	0.00132	0.0119
mmu-miR-29c	3.67	0.00218	0.00863
mmu-miR-805	3.35	0.0124	0.0607
mmu-miR-27a	3.09	0.00702	0.0211
mmu-miR-146a	2.87	0.0124	0.0336
mmu-miR-425*	2.76	0.00284	0.0207
mmu-miR-29b*	2.56	0.029	0.125
mmu-miR-345-5p	2.54	0.00988	0.0277
mmu-miR-339-5p	2.11	0.0303	0.0691
mmu-miR-22	1.91	0.0467	0.179
mmu-miR-132	-2.03	0.0278	0.0639
mmu-miR-30e*	-2.07	0.0287	0.125
mmu-miR-193b	-2.47	0.0096	0.0273
mmu-miR-340-5p	-2.48	0.00652	0.0197
mmu-miR-744	-2.49	0.00859	0.0252
mmu-miR-706	-2.49	0.0264	0.119
mmu-miR-30e	-2.59	0.00952	0.0273
mmu-miR-320	-2.77	0.00387	0.0132
mmu-miR-301a	-2.87	0.00349	0.0121
mmu-miR-340-3p	-2.99	0.0046	0.0146
mmu-miR-324-3p	-3.18	0.00433	0.0142
mmu-let-7a*	-3.18	0.035	0.146
rno-miR-148b-5p	-3.3	0.0104	0.0525
mmu-miR-720	-3.58	0.00705	0.0381
mmu-miR-301b	-3.6	0.00996	0.0277
mmu-miR-32	-3.9	0.0182	0.0466
mmu-miR-701	-3.97	0.00468	0.0284
mmu-miR-145	-4.05	0.00359	0.0123
mmu-miR-652	-4.09	0.00128	0.00594
mmu-miR-92a	-4.19	0.0019	0.00779
mmu-miR-15a	-4.38	0.00938	0.0271
mmu-miR-96	-4.42	0.00969	0.0273
mmu-miR-182	-4.44	0.000716	0.00384
mmu-miR-324-5p	-4.46	0.00448	0.0143
mmu-miR-16*	-4.58	0.000901	0.00927
mmu-miR-342-5p	-4.84	0.00252	0.00922
mmu-miR-126-3p	-5.32	0.00179	0.00748
mmu-miR-338-3p	-5.77	0.0155	0.0406
mmu-miR-183*	-5.94	0.000322	0.00497
mmu-miR-126-5p	-6.29	0.000443	0.00291
mmu-miR-137	-7.55	0.00103	0.00511
mmu-miR-685	-7.64	0.0458	0.0974
mmu-miR-192	-7.92	0.00133	0.0061
mmu-miR-183	-8.11	0.00208	0.00841
mmu-miR-547	-9.26	0.000656	0.00362
mmu-miR-142-3p	-10.3	0.0138	0.0369
mmu-miR-194	-10.4	0.000499	0.00307
mmu-miR-203	-11.9	4.91e-05	0.000534
mmu-miR-125b-5p	-12.2	0.000852	0.00444
mmu-miR-322	-13.2	0.00239	0.00895
mmu-miR-181a	-14.3	0.000866	0.00446
mmu-miR-30c-1*	-14.7	0.00075	0.0083	Undetermined in αTC1-6
mmu-miR-383	-16.1	0.00423	0.0141
mmu-miR-181a-1*	-16.3	0.00315	0.0219
mmu-miR-129-3p	-16.5	0.00228	0.00878
mmu-miR-204	-16.8	0.000178	0.00134
mmu-miR-878-3p	-22.3	0.00288	0.0207
mmu-miR-378	-25.4	0.000137	0.00297
mmu-miR-676	-26.1	0.000142	0.00113
mmu-miR-365	-26.4	3.49e-05	0.000416
mmu-miR-302b	-30.7	0.0324	0.0726	Undetermined in αTC1-6
mmu-miR-470*	-32.5	0.0025	0.0193
mmu-miR-741	-38	0.0024	0.00895
mmu-miR-465a-3p	-38.6	0.00177	0.00748
mmu-miR-181c	-48.2	0.000704	0.00383
mmu-miR-676*	-56	3e-05	0.00131
mmu-miR-878-5p	-65.8	0.00166	0.00719
mmu-miR-465b-5p	-78.4	0.00189	0.00779
mmu-miR-218	-80.1	0.00221	0.00867
mmu-miR-139-5p	-140	2.8e-06	7.61e-05
mmu-miR-542-3p	-144	0.0231	0.055	Undetermined in αTC1-6
mmu-miR-17	-151	6.76e-05	0.000628
mmu-miR-106a	-152	8.89e-05	0.000779
mmu-miR-881	-154	5.35e-05	0.000566
mmu-miR-218-1*	-186	0.000506	0.00607
mmu-miR-542-5p	-192	0.000813	0.0043	Undetermined in αTC1-6
mmu-miR-503*	-196	0.000322	0.00497	Undetermined in αTC1-6
mmu-miR-135a	-197	0.000316	0.00219
mmu-miR-483*	-252	5.15e-05	0.00185	Undetermined in αTC1-6
mmu-miR-672	-272	0.000466	0.00298
mmu-miR-218-2*	-299	2.83e-05	0.00131	Undetermined in αTC1-6
mmu-miR-463*	-301	0.0251	0.116	Undetermined in αTC1-6
mmu-miR-322*	-312	0.00597	0.0331	Undetermined in αTC1-6
mmu-miR-31	-377	0.00157	0.00704
mmu-miR-222	-476	1.05e-05	0.000176
mmu-miR-193	-490	4.7e-05	0.000527	Undetermined in αTC1-6
mmu-miR-883a-5p	-553	7e-05	0.000635	Undetermined in αTC1-6
mmu-miR-449a	-644	0.0164	0.0426
mmu-miR-449c	-680	0.00126	0.0119
mmu-miR-883b-3p	-1070	0.0027	0.0096
mmu-miR-883a-3p	-1210	9.44e-05	0.000799	Undetermined in αTC1-6
mmu-miR-135b	-1760	5.9e-07	5.62e-05
mmu-miR-193*	-2130	0.000428	0.00544
mmu-miR-499	-2970	0.000179	0.00134	Undetermined in αTC1-6
mmu-miR-743b-3p	-5140	5.01e-06	0.000106	Undetermined in αTC1-6
mmu-miR-20b	-5270	0.0112	0.0305
mmu-miR-18a*	-6860	0.00474	0.0284	Undetermined in αTC1-6
mmu-miR-743a	-6920	0.00443	0.0143	Undetermined in αTC1-6
mmu-miR-20a	-11700	2.73e-05	0.000347	Undetermined in αTC1-6
mmu-miR-224	-11700	0.00148	0.00674	Undetermined in αTC1-6
mmu-miR-31*	-21000	0.00531	0.031
mmu-miR-19b	-25200	4.8e-06	0.000106
mmu-miR-216a	-33800	1.56e-06	6.42e-05	Undetermined in αTC1-6
mmu-miR-221	-34100	3.98e-05	0.00046	Undetermined in αTC1-6
mmu-miR-217	-48000	1.08e-06	6.42e-05	Undetermined in αTC1-6
mmu-miR-19a	-119000	0.000104	0.000858	Undetermined in αTC1-6
mmu-miR-18a	-141000	2.21e-05	0.000311	Undetermined in αTC1-6
mmu-miR-10a	-214000	9.35e-06	0.00017	Undetermined in αTC1-6
mmu-miR-10b	-276000	5.9e-07	5.62e-05	Undetermined in αTC1-6
mmu-miR-216b	-467000	3e-07	5.62e-05	Undetermined in αTC1-6
