# Supplementary material for: miR-296-3p, miR-298-5p and their downstream networks are causally involved in the higher resistance of mammalian pancreatic α cells to cytokine-induced apoptosis as compared to β cells
Source: BMC Genomics. 2013 Jan 29;14:62. doi: 10.1186/1471-2164-14-62 (PMC3571888; doi:10.1186/1471-2164-14-62)
Supplement: Additional file 2 — Classification in families of miRNAs more abundantly or exclusively expressed in αTC1-6 respect to βTC1 at steady state. [file 1471-2164-14-62-S2.xls]

## Sheet: Foglio1
DE miRNA in αTC1-6 vs βTC1 (Steady State)	Average fold change (αTC1-6 vs βTC1)	miRNA family	N° of family members represented as α-miRNAs (miRNAs not expressed in bTC1) or miRNAs more abundantly expressed in αTC1-6 with respect to βTC1
mmu-miR-127*	Not expressed in βTC1	mir-127	1
rno-miR-136*	Not expressed in βTC1	mir-136	1
mmu-miR-409-5p	Not expressed in βTC1	mir-154	1
mmu-miR-296-3p	Not expressed in βTC1	mir-296	1
mmu-miR-298	Not expressed in βTC1	mir-298	1
mmu-miR-299*	Not expressed in βTC1	mir-299	1
mmu-miR-329	Not expressed in βTC1	mir-329	2
mmu-miR-543	Not expressed in βTC1
mmu-miR-335-3p	Not expressed in βTC1	mir-335	1
mmu-miR-335-5p	Not expressed in βTC1
mmu-miR-376a*	Not expressed in βTC1	mir-368	1
mmu-miR-370	Not expressed in βTC1	mir-370	1
mmu-miR-431	Not expressed in βTC1	mir-431	1
mmu-miR-434-5p	Not expressed in βTC1	mir-434	1
mmu-miR-466a-3p	Not expressed in βTC1	mir-466	2
mmu-miR-466b-3-3p	Not expressed in βTC1
mmu-miR-297b-5p	Not expressed in βTC1	mir-467	5
mmu-miR-467a	Not expressed in βTC1
mmu-miR-467c	Not expressed in βTC1
mmu-miR-467d	Not expressed in βTC1
mmu-miR-669a	Not expressed in βTC1
mmu-miR-540-5p	Not expressed in βTC1	mir-540	1
mmu-miR-673-3p	Not expressed in βTC1	mir-673	1
mmu-miR-21	3.73	miR-21	1
mmu-miR-22	1.91	mir-22	1
mmu-miR-27a	3.09	mir-27	1
mmu-miR-29a*	4.31		3
mmu-miR-29a	4.34
mmu-miR-29b*	2.56	mir-29
mmu-miR-29b	3.93
mmu-miR-29c	3.67
mmu-miR-127	779	mir-127	1
mmu-miR-130a	5.25	mir-130	1
mmu-miR-134	174	mir-134	1
mmu-miR-136	177	mir-136	1
mmu-miR-146a	2.87	mir-146	1
mmu-miR-147	4.6	mir-147	1
mmu-miR-154*	913	mir-154	5
mmu-miR-369-3p	11
mmu-miR-369-5p	23.4
mmu-miR-382	51.5
mmu-miR-409-3p	65.5
mmu-miR-410	44.3
mmu-miR-190	5.48	mir-190	1
mmu-miR-296-5p	114	mir-296	1
mmu-miR-297a*	11.5	mir-297	1
mmu-miR-495	254	mir-329	1
mmu-miR-337-3p	572	mir-337	1
mmu-miR-337-5p	387
mmu-miR-339-5p	2.11	mir-339	1
mmu-miR-345-3p	6.63	mir-345	1
mmu-miR-345-5p	2.54
mmu-miR-376a	58.1		3
mmu-miR-376b*	91.1	mir-368
mmu-miR-376b	116
mmu-miR-376c	30.2
mmu-miR-379	51.9		3
mmu-miR-380-5p	59.9	mir-379
mmu-miR-411*	95.7
mmu-miR-411	86.6
mmu-miR-425*	2.76	mir-425	1
mmu-miR-434-3p	403	mir-434	1
mmu-miR-467b*	5.48	miR-467	1
mmu-miR-467b	559
mmu-miR-485*	324	mir-485	1
mmu-miR-488*	7.14	miR-488	1
mmu-miR-488	8.49
mmu-miR-544	43.6	mir-544	1
mmu-miR-574-3p	8.11	mir-574	1
mmu-miR-673-5p	5.74	mir-673	1
mmu-miR-674*	3.69	mir-674	1
mmu-miR-674	4.45
mmu-miR-805	3.35	N/D	N/D
