# Supplementary material for: miR-296-3p, miR-298-5p and their downstream networks are causally involved in the higher resistance of mammalian pancreatic α cells to cytokine-induced apoptosis as compared to β cells
Source: BMC Genomics. 2013 Jan 29;14:62. doi: 10.1186/1471-2164-14-62 (PMC3571888; doi:10.1186/1471-2164-14-62)
Supplement: Additional file 3 — Classification in families of miRNAs more abundantly or exclusively expressed in βTC1 with respect to αTC1-6 at steady state. [file 1471-2164-14-62-S3.xls]

## Sheet: Foglio1
DE miRNA in βTC1 vs αTC1-6 (Steady State)	Average fold change (βTC1 vs αTC1-6)	miRNA family	N° of family members represented as β-miRNAs (miRNAs not expressed in aTC1-6) or miRNAs more abundantly expressed in βTC1 respect to αTC1-6
mmu-miR-10a	Not expressed in αTC1-6	mir-10	2
mmu-miR-10b	Not expressed in αTC1-6
mmu-miR-18a*	Not expressed in αTC1-6	mir-17	2
mmu-miR-18a	Not expressed in αTC1-6
mmu-miR-20a	Not expressed in αTC1-6
mmu-miR-19a	Not expressed in αTC1-6	mir-19	1
mmu-miR-30c-1*	Not expressed in αTC1-6	mir-30	1
mmu-miR-193	Not expressed in αTC1-6	mir-193	1
mmu-miR-216a	Not expressed in αTC1-6	mir-216	2
mmu-miR-216b	Not expressed in αTC1-6
mmu-miR-217	Not expressed in αTC1-6	mir-217	1
mmu-miR-218-2*	Not expressed in αTC1-6	mir-218	1
mmu-miR-221	Not expressed in αTC1-6	mir-221	1
mmu-miR-224	Not expressed in αTC1-6	mir-224	1
mmu-miR-302b	Not expressed in αTC1-6	mir-302	1
mmu-miR-322*	Not expressed in αTC1-6	mir-322	1
mmu-miR-463*	Not expressed in αTC1-6	mir-463	1
mmu-miR-483*	Not expressed in αTC1-6	mir-483	1
mmu-miR-499	Not expressed in αTC1-6	mir-499	1
mmu-miR-503*	Not expressed in αTC1-6	mir-503	1
mmu-miR-542-3p	Not expressed in αTC1-6	mir-542	1
mmu-miR-542-5p	Not expressed in αTC1-6	mir-542
mmu-miR-743a	Not expressed in αTC1-6	mir-743	2
mmu-miR-743b-3p	Not expressed in αTC1-6	mir-743
mmu-miR-883a-3p	Not expressed in αTC1-6	mir-883	1
mmu-miR-883a-5p	Not expressed in αTC1-6	mir-883
mmu-let-7a*	3.18	let-7	1
mmu-miR-15a	4.38	mir-15	2
mmu-miR-16*	4.58
mmu-miR-106a	152	mir-17	3
mmu-miR-17	151
mmu-miR-20b	5270
mmu-miR-19b	25200	mir-19	1
mmu-miR-92a	4.19	mir-25	1
mmu-miR-30e*	2.07	mir-30	1
mmu-miR-30e	2.59
mmu-miR-31*	21000	mir-31	1
mmu-miR-31	377
mmu-miR-32	3.9	mir-32	1
mmu-miR-96	4.42	mir-96	1
mmu-miR-125b-5p	12.2	mir-125	1
mmu-miR-126-3p	5.32	mir-126	1
mmu-miR-126-5p	6.29
mmu-miR-129-3p	16.5	mir-129	1
mmu-miR-301a	2.87	mir-130	2
mmu-miR-301b	3.6
mmu-miR-132	2.03	mir-132	1
mmu-miR-135a	197	mir-135	2
mmu-miR-135b	1760
mmu-miR-137	7.55	mir-137	1
mmu-miR-139-5p	140	mir-139	1
mmu-miR-142-3p	10.3	mir-142	1
mmu-miR-145	4.05	mir-145	1
rno-miR-148b-5p	3.3	mir-148	1
mmu-miR-181a-1*	16.3	mir-181	3
mmu-miR-181a	14.3
mmu-miR-181c	48.2
mmu-miR-182	4.44	mir-182	1
mmu-miR-183*	5.94	mir-183	1
mmu-miR-183	8.11
mmu-miR-192	7.92	mir-192	1
mmu-miR-193*	2130	mir-193	2
mmu-miR-193b	2.47
mmu-miR-194	10.4	mir-194	1
mmu-miR-203	11.9	mir-203	1
mmu-miR-204	16.8	mir-204	1
mmu-miR-218-1*	186	mir-218	2
mmu-miR-218	80.1
mmu-miR-222	476	mir-221	1
mmu-miR-320	2.77	mir-320	1
mmu-miR-322	13.2	mir-322	1
mmu-miR-324-3p	3.18	mir-324	1
mmu-miR-324-5p	4.46
mmu-miR-338-3p	5.77	mir-338	1
mmu-miR-340-3p	2.99	mir-340	1
mmu-miR-340-5p	2.48
mmu-miR-342-5p	4.84	mir-342	1
mmu-miR-365	26.4	mir-365	1
mmu-miR-378	25.4	mir-378	1
mmu-miR-383	16.1	mir-383	1
mmu-miR-449a	644	mir-449	2
mmu-miR-449c	680
mmu-miR-465a-3p	38.6	mir-465	2
mmu-miR-465b-5p	78.4
mmu-miR-547	9.26	mir-547	1
mmu-miR-652	4.09	mir-652	1
mmu-miR-672	272	mir-672	1
mmu-miR-676*	56	mir-676	1
mmu-miR-676	26.1
mmu-miR-470*	32.5	mir-743	1
mmu-miR-744	2.49	mir-744	1
mmu-miR-878-3p	22.3	mir-878	1
mmu-miR-878-5p	65.8
mmu-miR-881	154	mir-881	1
mmu-miR-883b-3p	1070	mir-883	1
mmu-miR-685	7.64	N/D	N/D
mmu-miR-701	3.97	N/D	N/D
mmu-miR-706	2.49	N/D	N/D
mmu-miR-720	3.58	N/D	N/D
mmu-miR-741	38	N/D	N/D
