# Supplementary material for: miR-296-3p, miR-298-5p and their downstream networks are causally involved in the higher resistance of mammalian pancreatic α cells to cytokine-induced apoptosis as compared to β cells
Source: BMC Genomics. 2013 Jan 29;14:62. doi: 10.1186/1471-2164-14-62 (PMC3571888; doi:10.1186/1471-2164-14-62)
Supplement: Additional file 4 — αTC1-6 DE miRNAs after 24 and 48 h of treatment with cytokines. In bold are indicated significant DE miRNAs (adjusted p-values < 0.05. Limma Test, Benjamini-Hochberg correction). MiRNAs are ranked based on increasing adjusted p-values (from the most to the least significant DE miRNAs). [file 1471-2164-14-62-S4.xls]

## Sheet: Foglio1
DE miRNA	Average fold change (αTC1-6 Cyt vs αTC1-6 Ctrl 24H)	Unadj. p-value	Adj. p-value (Benjamini-Hochberg)	Average fold change (αTC1-6 Cyt vs αTC1-6 Ctrl 48H)	Unadj. p-value	Adj. p-value (Benjamini-Hochberg)
mmu-miR-146a	8.18	0.000775	0.188	14.9	1.37e-05	0.00522
mmu-miR-203	3.92	0.000985	0.188	6.03	0.000371	0.0353
mmu-miR-298-5p	-2.19	0.0513	0.975	-7.5	0.000573	0.0436
mmu-miR-296-3p	-4.63	0.0125	0.975	-4.76	0.00133	0.0848
mmu-miR-125b-5p	2.53	0.0402	0.975	2.79	0.00704	0.151
mmu-miR-21	1.12	0.708	0.975	2.02	0.00568	0.151
mmu-miR-361	-1.12	0.608	0.975	-2.46	0.00356	0.151
mmu-miR-409-3p	-1.43	0.431	0.975	-2.23	0.00457	0.151
mmu-miR-369-5p	-1.45	0.315	0.975	-2.14	0.0286	0.287
mmu-miR-155	2.34	0.151	0.975	2.35	0.0328	0.308
mmu-miR-34a	2.02	0.0506	0.975	2.29	0.0343	0.311
mmu-miR-134	-2.1	0.247	0.975	-2.02	0.0394	0.333
mmu-miR-190	-2.58	0.0431	0.975	-1.25	0.264	0.632
mmu-miR-142-3p	5.02	0.0476	0.975	2.61	0.381	0.668
mmu-miR-149	-1.91	0.0244	0.993	-3.68	0.0012	0.0663
mmu-miR-191*	-2.25	0.0256	0.993	-3.07	0.00131	0.0663
mmu-miR-411*	-2.88	0.121	0.993	-3.44	0.000585	0.0663
mmu-miR-700	-2.03	0.067	0.993	-2.64	0.00154	0.0663
mmu-let-7a*	-1.56	0.158	0.993	-3.09	0.00718	0.131
mmu-miR-130b*	-1.49	0.155	0.993	-2.01	0.00726	0.131
mmu-miR-15b*	-1.36	0.176	0.993	-1.71	0.0275	0.309
mmu-miR-494	-1.01	0.891	0.998	-2.01	0.0112	0.178
