# Supplementary material for: miR-296-3p, miR-298-5p and their downstream networks are causally involved in the higher resistance of mammalian pancreatic α cells to cytokine-induced apoptosis as compared to β cells
Source: BMC Genomics. 2013 Jan 29;14:62. doi: 10.1186/1471-2164-14-62 (PMC3571888; doi:10.1186/1471-2164-14-62)
Supplement: Additional file 5 — Classification in families of DE miRNAs in αTC1-6 after treatment with cytokines. [file 1471-2164-14-62-S5.xls]

## Sheet: Foglio1
DE miRNAs in αTC1-6 after treatment with cytokines	Expression in αTC1-6 Cyt vs αTC1-6 Ctrl	miRNA Family	N° of DE family members in αTC1-6 after treatment with cytokines
mmu-miR-146a	Upregulated	mir-146	1
mmu-miR-203	Upregulated	mir-203	1
mmu-miR-298-5p	Downregulated	mir-298	1
