# Supplementary material for: miR-296-3p, miR-298-5p and their downstream networks are causally involved in the higher resistance of mammalian pancreatic α cells to cytokine-induced apoptosis as compared to β cells
Source: BMC Genomics. 2013 Jan 29;14:62. doi: 10.1186/1471-2164-14-62 (PMC3571888; doi:10.1186/1471-2164-14-62)
Supplement: Additional file 8 — Validated and predicted targets of miR-296-3p and miR-298-5p. A selection of validated and predicted targets of miR-296-3p and miR-298-5p was chosen according to their involvement in apoptosis, cell cycle progression, cell differentiation and hormone secretion. [file 1471-2164-14-62-S8.xls]

## Sheet: Foglio1
Gene Symbol	Accession number	Gene Name	miRNA		Source
Bap1	NM_027088.2	Brca1-associated protein 1	mmu-miR-298-5p		miRanda
Bcl2	NM_009741.3, NM_177410.2	B cell leukemia/lymphoma 2	mmu-miR-296-3p (indirect, via CREB1)		Ref. 22
Ccna2	NM_009828.2	Cyclin A2	mmu-miR-296-3p (indirect, via CREB1)		Ref. 22
Gnas	All transcriptional variants (except NM_019690.2, NM_201617.1)	guanine nucleotide binding protein, alpha stimulating complex locus	mmu-miR-296-3p		miRanda
Igf1r	NM_010513.2	Igf1r insulin-like growth factor I receptor	mmu-miR-296-3p, mmu-miR-298-5p		miRanda
Irs2	NM_001081212.1	Insulin receptor substrate 2	mmu-miR-296-3p (indirect, via CREB1)		Ref. 22
JunB	NM_008416.3	Jun-B oncogene	mmu-miR-296-3p		Ref. 22
Mapk4	NM_172632.2	Mitogen-activated protein kinase 4	mmu-miR-298-5p		miRanda
Nr4a2	NM_001139509.1, NM_013613.2	Nuclear receptor subfamily 4, group A, member 2	mmu-miR-296-3p (indirect, via CREB1)		Ref. 22
Pea15a	NM_011063	Phosphoprotein enriched in astrocytes 15A	mmu-miR-296-3p, mmu-miR-298-5p		miRanda
Tnf	NM_013693.2	Tumor necrosis factor	mmu-miR-298-5p		Ref. 23
Vdr	NM_009504.4	Vitamin D receptor	mmu-miR-298-5p		Ref. 24
Zbtb20	NM_019778.2	zinc finger and BTB domain containing 20	mmu-miR-296-3p		miRanda
